# Supplementary material for: Compartmentalized profiling of amniotic fluid cytokines in women with preterm labor
Source: PLoS One. 2020 Jan 16;15(1):e0227881. doi: 10.1371/journal.pone.0227881 (PMC6964819; doi:10.1371/journal.pone.0227881)
Supplement: S3 Table — Concentrations (pg/ml) of 38 proteins in amniotic fluid compartments (internal, surface, and soluble) for each sample (row) are provided. ID: anonymized identifier indicator of the pregnant mother, GAatAmnio: gestational age at the time of amniocentesis (weeks); GAatDelivery: gestational age at the time of delivery (weeks); Group: preterm labor subgroup where IAI refers to intra-amniotic infection and SIAI refers to sterile intra-amniotic inflammation. (XLSX) [file pone.0227881.s004.xlsx]

## Sheet: S1 File
ID	GAatAmnio	GAatDelivery	Group	CalgranulinA.Internal	CalgranulinA.Soluble	CalgranulinA.Surface	CalgranulinC.Internal	CalgranulinC.Soluble	CalgranulinC.Surface	CRP.Internal	CRP.Soluble	CRP.Surface	CXCL13.Internal	CXCL13.Soluble	CXCL13.Surface	CXCL6.Internal	CXCL6.Soluble	CXCL6.Surface	Eotaxin.Internal	Eotaxin.Soluble	Eotaxin.Surface	GMCSF.Internal	GMCSF.Soluble	GMCSF.Surface	GroaCXCL1.Internal	GroaCXCL1.Soluble	GroaCXCL1.Surface	HMGB1.Internal	HMGB1.Soluble	HMGB1.Surface	IFNa.Internal	IFNa.Soluble	IFNa.Surface	IFNb.Internal	IFNb.Soluble	IFNb.Surface	IFNg.Internal	IFNg.Soluble	IFNg.Surface	IFNlambda.Internal	IFNlambda.Soluble	IFNlambda.Surface	IL10.Internal	IL10.Soluble	IL10.Surface	IL13.Internal	IL13.Soluble	IL13.Surface	IL15.Internal
1	23.6	35.4	Control	17.44	24.492	18.24	0	0	0	0	1015.5	2377.38	0	154.172	0	0	0	0	0	0	0	0	0	0	0	349.548	0	0	0	0	0	0	0	0	61.3752	9.146	0	8.52	0	0	95.97	0	0	1.32	0.7	0	0	0	7.7
2	20.9	21.1	SIAI	0.6	60.12	4.7	11.39	3156.44	78.51	0	501.588	4270.38	0	72.6132	0	0	331.163	57.007	0	0	0	0	0	0	0	2025.98	262.66	0	5298.73	79.36	0	0	0	0	132.354	4.555	0	0	0	0	785.676	19.145	0	17.376	0	0	0	0	0
3	23.3	25.7	Control	22.21	123.588	24.68	0	0	0	0	13426.8	6886.5	0.213	391.576	0	0	144.566	25.392	0	0	0	0	0	0	3.5	556.068	4.6	0	0	0	0	0	0	0	129.833	42.588	0	0	0	0	448.512	0	0	2.592	0.6	0	0	0	13.72
4	25.6	29.4	Control	2.92	40.668	0	0	370.328	0	5.12	34.632	225.27	0	1806.26	0	0	0	0	23.32	0	0	0	0	0	2.46	395.7	0	0	1150.51	36.11	0	0	0	0	23.3928	2.995	0	0	0	0	511.92	0	0	3.12	0	0	0	0	10.59
5	32.6	35.3	Control	1.5	18.96	1	0	238.109	19.914	0	10900.8	19944.7	0	61.35	4.843	0	0	0	0	2997.86	200.67	0	20.04	0.7	0	154.656	14.74	0	0	0	0	0	0	0	0	0	0	130.932	2	0	1.8	0	0	0	0	0	0	0	9.47
6	30.3	32.1	Control	1.8	77.1	2.3	0	197.946	49.747	0	541.44	1895.7	0	24.8868	4.258	0	0	0	0	514.356	14.6	0	7.8	0	0	294.252	20.45	0	0	0	0	0	0	0	94.716	3.181	0	102.012	0	0	73.8	0	0	0	0	0	0	0	7
7	26.1	26.1	IAI	114.22	2564.78	725.5	604.457	7324.84	1529.04	0	6658.15	20179.4	0	3205.78	111.871	0	2353.36	2829.9	0	2596.07	351.4	0	55.08	6.9	0	1340.54	137.27	0	981.6	15.2	0	0	0	0	101.735	9.872	36.79	646.008	112.7	0	533.82	40.55	9.06	613.452	32.85	0	0	0	22.6
8	25.6	25.9	IAI	28.2	234.336	14.1	5789.11	17684.3	5755.67	0	4953.64	13229.9	0	2294.02	159.353	0	2021.66	1022.1	0	1664.7	115.48	0	43.98	3.1	0	2688.94	269.15	0	0	0	0	0	0	0	473.412	32.23	0.09	111.72	9.2	0	349.86	9.45	0.18	30.696	3.32	0	0	0	5.7
9	33.1	33.4	IAI	0	60.72	0	107.224	1214.26	94.912	0	8390.57	13383.1	0	198.384	21.046	0	0	0	0	0	0	0	3.912	0	0	336.48	63.11	0	0	0	0	0	0	0	66.984	2.346	0	0	0	0	0	0	0.3	16.44	2	0	0	0	5.2
10	25	25.9	SIAI	0	38.52	3.9	0	1027.81	24.887	0	283.428	3097.17	0	381.89	14.258	0	112.694	49.504	0	0	0	0	10.836	0	47.77	463.668	64.94	0	0	0	0	0	0	0	129.508	5.263	0	0	0	0	0	0	0	45.732	4.26	0	7.8	0	1.92
11	32.4	32.6	SIAI	0	56.1	2.4	0	677.964	7.786	0	2536.82	5288.31	0	92.07	26.288	0	76.8948	18.964	45.72	928.32	38.14	0	10.56	0.5	22.05	366.216	34.59	0	0	0	0	0	0	0	66.336	3.249	0	0	0	0	0	0	0	1.2	0	0	59.4	6.2	10.1
12	25.1	25.7	SIAI	6.3	34.56	7.8	0	1272.77	192.045	0	63.936	1108.78	0	267.622	55.116	0	0	0	0	0	0	0	0	0	0	894.588	90.61	0	0	0	0	0	0	0	36.5748	4.859	0	7.2	1.4	0	0	0	0	3.96	0.6	0	0	0	13.29
13	25.3	26.6	Control	4.7	55.08	2.2	0	1075.65	64.207	0	595.908	2213	0	342.076	22.916	0	60.6432	93.845	0	595.14	0	0	30.972	0	0	371.688	17.9	0	0	0	0	0	0	0	366.229	11.24	0	208.08	1.9	0	108.402	1.6	0	3.24	0	0	0	0	3.6
14	33.6	33.7	Control	0	29.52	2.1	0	201.406	60.46	0	161.46	4441.99	0	44.6616	4.174	0	0	0	0	0	0	0	0.756	0	0	239.34	43.11	0	0	0	0	0	0	0	0	0	0	0	0	0	0	0	0	0	0	0	0	0	8.5
15	21.1	21.4	SIAI	0	54.72	2	0	862.94	63.19	0	909.552	3270.18	0.716	175.091	30.021	0	66.468	0	0	2073.3	136.4	0	44.52	1	56.2	2125.46	0	0	0	0	0	0	0	0	49.9536	9.31	0	0	0	0	202.728	0	0	8.04	1.7	0	58.68	3.9	5.1
16	31.9	38.1	Control	1.9	76.008	1.4	0	345.864	27.134	0	8653.62	14379.2	0	145.23	3.222	0	0	0	0	2073.3	105.7	0	26.64	0.8	0	236.7	14.98	0	0	0	0	0	0	0	333.732	8.911	0	0	0	0	6.342	0	0	1.8	0	0	0	0	4.6
17	33.3	38.7	Control	0	132.18	15.5	0	501.72	5.98	0	33.42	588.08	0	0	0	0	0	0	0	0	0	0	0	0	0	506.208	0	0	0	0	0	0	0	0	7.836	0.38	0	0	0	0	0	0	0	0	0	0	0	0	5.8
18	32	32	IAI	12.8	160.968	8.5	0	388.854	82.925	0	2831.69	7523.02	0	215.033	29.389	0	0	0	0	3472.12	396.31	0	38.796	1.5	7.82	353.652	31.57	0	0	0	0	0	0	0	105.564	6.786	0	221.16	4.3	0	106.38	1.15	0	2.4	0	0	0	0	7.25
19	32.7	32.9	SIAI	0	2398.3	60.5	218.352	3162.56	130.158	0	620.052	5161.24	0	311.023	68.687	0	548.624	394.301	0	23295.9	909.66	0	167.112	2.7	0	8484.43	613.93	0	83817	842.8	0	0	0	0	223.704	7.43	0	574.608	29.43	0	5890.48	206.65	0.38	257.1	26.62	0	72.48	2.3	15.75
20	23.4	35.3	Control	4.96	15.228	3.36	0	814.342	0	146.8	231.204	1668.5	0	114.104	0	0	0	0	0	0	0	0	0	0	0	270.72	0	0	0	0	0	0	0	0	63.6384	11.524	0	20.4	0	0	279.432	0	0.34	3.84	0.66	0	53.64	0	0
21	23.3	34.7	Control	0	3.84	0	0	52.3176	0	0	322.788	1566.25	0	270.449	0	0	45.4704	18.696	0	0	0	0	0	0	0	16330.2	343.8	0	0	0	0	0	0	0	62.2608	19.145	0	0	0	0	223.092	0	0	1.692	0.7	0	0	0	17.64
22	34.6	37.3	Control	0.5	54.756	2.5	0.939	248.832	26.083	0	16685.8	20087.6	0	17.6556	3.959	0	0	0	0	863.244	75.48	0	49.488	2.1	0	359.208	28.47	0	0	0	0	0	0	0	91.464	7.867	0	111.372	10.27	0	29.094	0.9	0	4.56	0	0	0	0	12.2
23	31.1	31.9	Control	14.1	335.016	23.9	0	263.396	12.629	0	3753.92	5080.07	0	36.1236	2.346	0	66.6	98.59	0	4554	530.14	0	28.32	1.1	0	11324.8	1082.2	0	0	0	0	0	0	0	210.491	9.12	0	76.992	2.1	0	230.604	6.125	0	1.2	0	0	9	0	7.96
24	30.1	34.9	Control	5.2	279.888	6.5	1.4	259.562	7.36	0	1593.24	4075.4	0	54.0936	1.05	0	102.808	91.121	0	7205.09	793.75	0	19.944	0	0	3481.04	323.3	0	0	0	0	0	0	0	46.284	2.697	0	238.8	14.27	0	133.998	8.36	0	11.88	3.2	0	32.88	0	38.05
25	22	22.1	IAI	6.63	1990.18	213.81	0	58005	5078.2	0	20357.7	55028.4	3.782	1107.38	304.264	0	6088.72	3789.86	241.667	1035.04	214.42	0	29.34	3.6	23.44	9465	834.56	116.183	2599.78	559.21	0	0	0	0	1106.28	149.959	1	203.328	6	0	1977.25	286.35	0	219.264	27.7	0	26.04	4.6	26
26	31.9	31.9	IAI	9.8	373.44	18.6	0	5491.45	703.96	0	983.472	4439.25	0	472.812	10.671	0	304.29	161.228	0	9251	435.58	0	44.52	1.4	0	38284	728.89	0	880.956	0	0	0	0	0	417.163	50.946	0	464.808	15	0	972.138	51.5	0.6	15.324	3.2	0	50.04	1.2	19.67
27	34.1	34.1	Control	0	43.548	4.5	0	304.093	78.91	0	2370.97	10402.8	0	34.4928	0	0	58.4112	59.734	0	2723.81	274.79	0	11.28	0.9	0	141.828	33.7	0	2472.47	208.75	0	0	0	0	0	0	0	0	0	0	0	0	0	0	0	0	0	0	15.8
28	22.4	30.4	Control	0	41.16	0	0	117.72	0	20.82	173.94	1209.94	0	400.075	0	0	0	0	0	0	0	0	0	0	0	330.732	0	0	1018.38	74.32	0	0	0	0	19.1664	1.959	0	0	0	0	95.664	0	0	1.116	0	0	0	0	4.11
29	25.9	26	IAI	425.74	17830.5	2193.01	1043.29	18915.2	968.365	0	18006.7	20014	0	5208.55	4956.35	0	4303.82	4398.93	22.5188	3472.12	192.63	0	14.4	3.7	0	10970.6	2137.5	728.846	2430.54	387.28	0	772.006	0	0	1360.62	234.1	27.71	293.052	75.48	0	3475.58	349.43	18.53	950.052	54.37	13	31.32	9.8	67.8
30	21.4	26.6	Control	0	61.272	0	0	8.2992	0	525.52	555.396	1794.29	0	313.849	0	0	0	0	0	0	0	0	0	0	0	42.6	0	0	0	0	0	0	0	0	102.866	8.075	0	12	0	0	47.868	0	0	1.08	0.4	0	12.84	0	9.65
31	22	22.1	IAI	140.51	4201.84	205.25	0	6863.38	148.13	0	10145.2	52386.9	0	3605.02	1589.9	0	10293.2	5784.14	608.151	2073.3	1115.42	0	38.016	3.2	0	12637.2	1994.1	0	2685.85	261.34	0	579.48	0	0	782.797	64.612	0	76.512	4.5	0	2194.14	199.285	0	313.464	31	0	43.92	3.9	20.18
32	23.4	27	Control	13.6	17.28	0	0	16.4196	0	0	5.928	229.58	0	251.279	0	0	0	0	0	287.4	0	0	0	0	0	582.432	0	0	0	0	0	0	0	0	0	0	0	0	0	0	836.316	0	0	2.4	0.56	0	0	0	2.66
33	24.7	25.1	IAI	26.92	223.764	34.6	0	3124.19	88.637	0	14601.2	14127.8	172.449	8817.88	523.043	0	1294.34	333.115	0	0	6.88	0	6.108	0	23.25	2335.36	188.93	0	0	0	0	0	0	0	538.505	59.818	0	35.4	2	0	652.608	26.995	0	50.4	1.83	0	9.48	1.3	7.54
34	30.6	37	Control	0	8.28	0	0	699.634	83.926	0	4505.1	16722.1	0	395.851	30.413	0	0	0	20.35	307.944	0	0	15.48	0.5	0	1063.32	151.36	0	0	0	0	0	0	0	10.152	0	0	0	0	0	0	0	0	0	0	0	0	0	4
35	22.3	34.4	Control	0	35.76	0	0	67.89	0	0	126.12	2939.76	0	430.888	0	0	0	0	1237.71	0	0	0	0	0	11.72	452.856	0	0	1088.2	47.33	0	0	0	0	21.1236	10.187	0	0	0	0	371.112	0	0	1.44	0	0	0	0	12.09
36	25.4	36.1	Control	3.6	22.848	0	0	0	0	797.51	1358.88	2489.36	0	204.431	0	0	0	0	0	0	0	0	0	0	34	736.752	51.7	0	0	0	0	0	0	0	34.6944	74.239	0	0	0	0	300.828	0	0	0.828	0.2	0	0	0	0
37	26	36.3	Control	0	45.792	0	0	9.804	0	0	76.92	710.09	0	78.3948	9.341	0	8.3196	13.26	0	0	0	0	9.444	0	0	4201.37	0	0	0	0	0	0	0	0	14.8896	26.381	0	0	0	0	133.314	0	0	1.8	0.6	0	0	0	0
38	36.1	36.3	Control	1	51.36	0	0	475.337	132.91	0	112.104	2666.46	0	41.9676	6.656	89.09	0	0	41.07	1187.18	52.4	0	53.28	0	2.76	904.656	0	0	0	0	0	0	0	0	0	0	0	0	0	0	0	0	0	0	0	0	0	0	2.9
39	21.6	26.6	Control	12.7	39.72	0	0	12.246	0	0	3047.92	5949.57	0	56.9748	0	0	28.9632	14.677	0	0	0	0	0	0	27.4	23953.6	319.4	0	0	0	0	0	0	0	51.3624	9.97	0	0	0	0	185.736	0	0	1.32	0.4	0	0	0	0
40	27.3	36.3	Control	1.6	88.8	2.3	0	0	0	0	505.02	5479.22	0	114.505	14.369	0	27.5832	21.071	0	454.8	21.04	0	0	0	0	325.548	8.1	0	5675.57	125.33	0	0	0	0	25.728	1.018	0	23.52	0.8	0	36.66	0	0.16	5.88	0.54	0	0	0	17.5
41	24.4	34	Control	13.24	65.208	7.97	0	0	0	68.16	78.36	2291.88	0	124.76	0	0	0	0	0	2206.01	20.59	0	0	0	0	267	0	0	0	0	0	0	0	0	35.6016	15.05	0	0	0	0	237.462	0	0	2.64	0.8	0	0	0	4.2
42	17.1	35.7	Control	4.14	30.36	0	0	123.024	0	0	7395.22	8349.28	0	255.952	0	0	0	0	0	0	0	0	0	0	0	166.632	0	0	0	0	0	0	0	0	35.1672	19.5	0	0	0	0	249.72	0	0	1.44	0.6	0	0	0	30.11
43	31.7	32	SIAI	0	0	0	0	0	0	0	151.872	2193.78	0	0	0	0	0	0	0	1871.16	0	0	194.52	0	0	597.324	55.5	221.6	0	0	0	0	0	0	0	0	0	0	0	0	0	0	0.1	5.22	0.6	0	0	0	6.17
44	26	26.3	IAI	0	35.724	0.4	0	19166.3	600.178	0	42.456	2801.76	0	47.1012	5.28	0	0	0	0	2723.81	248.12	0	32.04	0	0	1303.32	13.2	0	0	0	0	0	0	0	2.124	0	0	0	0	0	0	0	0	3.36	0	0	42.6	2.1	14
45	24.5	26	IAI	50.7	2556.61	197.06	0	60614.8	3347.09	0	24496.6	55272.8	0	30519.8	11843.5	0	7637.27	5980.64	0.1064	195.036	4.04	0	13.092	2.11	0	10041	3067.5	447.973	3871.2	462.64	0	201.475	0	0	1625.55	174.586	6.46	211.392	21.16	0	2400.04	412.22	0	867.708	68.5	0	21.84	1.7	63.46
46	23.6	23.9	Control	0	42.492	0	0	258.796	0	173.84	70.8	1189.84	0	237.71	0	0	0	0	0	0	0	0	0	0	0	558.24	0	0	0	0	0	0	0	0	189.605	12.87	0	0	0	0	308.622	0	0	6	0	0	0	0	14.86
47	20.4	20.4	IAI	0	5358.91	1217.28	476.97	7283.46	433.99	0	4861.7	16903.2	0	681.076	99.714	0	2215.46	1944.17	0	3307.68	263.31	0	35.52	1.9	0	6587.81	377.4	0	25004.4	511.2	0	0	0	0	481.013	37.83	0	86.628	5.3	0	770.448	47.58	0	288.984	40.9	0	38.64	1	15.8
48	23.1	35.6	Control	12.18	41.256	5.4	0	115.447	2.528	0	9442.2	14672.8	0	185.348	0	0	0	0	0	0	0	0	0	0	0	242.748	0	0	0	0	0	0	0	0	28.2612	3.089	0	0	0	0	83.538	0	0	2.76	0	0	0	0	21.11
49	33.7	35.3	Control	3.1	180.6	0	0	205.988	5.42	0	495.66	4533.1	0	61.9992	0.45	0	0	0	0	474.372	49.1	0	47.4	1.1	0	768.696	65.8	0	0	0	0	0	0	0	10.236	0.468	0	72.996	0	0	76.812	0	0	10.56	1	0	0	0	18.4
50	33.1	38.7	Control	1	50.28	2.1	0	363.668	6.78	0	312.3	2606.21	0	24.0192	0.23	0	0	0	0	5024.27	138.58	0	55.8	0	0	175.728	10.9	0	2245.44	0	0	0	0	0	18.612	0.538	0	83.4	1.1	0	1350.82	7.56	0	89.436	2.8	0	47.76	0	1.65
51	23.1	27.9	Control	0	41.16	0	0	17.8956	0	0	1858.5	4122.59	0	255.182	0	0	0	0	30.15	972.912	54	0	0	0	0	259.98	0	0	611.928	11.34	0	0	0	0	35.7552	7.839	0	0	0	0	215.184	0	0	1.44	0.4	0	0	0	3.74
52	24.9	25	IAI	34.93	199.104	136.98	0	2850.83	127.195	0	107980	29213.4	0	1010.8	119.194	96.315	1267.32	271.43	0	1083.83	3.6	0	24.744	0	10.44	3617.88	227.36	0	549.504	0	0	0	0	0	588.881	87.072	3.87	61.068	11.52	0	773.688	53.75	0.53	68.28	3.67	0	17.16	2.2	14.92
53	30.6	30.6	SIAI	3.7	227.28	10.8	324.122	5285.11	1041.91	0	6032.09	9989.6	0	153.644	5.516	0	144.179	64.995	0	195.036	13.43	0	0	0	0	403.836	81.1	0	4782.4	45.62	0	0	0	0	71.004	11.702	0	46.92	3.3	0	47.46	0	0	5.76	0.7	0	0	0	10.15
54	24.4	25.9	SIAI	3.2	117.228	0	12.29	694.13	20.28	0	656.784	5252.2	0	473.059	13.343	0	606.724	0	0	3837.52	134.53	0	27.12	0	0	6749.23	323.8	6139.92	0	0	0	0	0	0	44.4984	1.825	0	83.64	1.2	0	8.34	0	0	11.892	1	0	0	0	2.2
55	22.6	22.6	IAI	57.09	3049.88	322.65	0	40117.5	533.534	0	28705.1	52458.7	0	4789.28	1922.49	885.313	6781.57	2363.47	36.308	3088.32	291.04	0	28.932	0	0	20820.5	1210.49	0	1064.52	116	0	0	0	0	764.477	53.785	4.3	30.12	0.9	0	1182.16	242.64	0	428.004	14.48	0	10.32	1.4	11.37
56	24.7	37	Control	0	10.56	0	0	0	0	149.59	95.196	545.83	0	240.677	0	0	0	0	0	0	0	0	0	0	0	186.48	0	0	0	0	0	0	0	0	5.1444	31.066	0	0	0	0	311.928	0	0	1.68	0	0	0	0	7.53
57	20.9	36.7	Control	10.6	12.24	0	0	84.4632	0	21.97	3.084	253.3	0	153.998	0	0	11.9052	12.051	0	0	0	0	0	0	0	2394.28	113.5	0	0	0	0	0	0	0	19.038	9.903	0	0	0	0	135.168	0	0.2	1.608	0	0	0	0	0
58	26	36.7	Control	0.3	45.24	4.6	0	18.6336	0	0	3283.76	5682.64	0	113.022	0	0	10.7196	18.69	0	0	0	0	3.96	0	0	1445.93	0	0	0	0	0	0	0	0	61.2864	20.29	0	0	0	0	201.672	0	0	3.36	0.8	0	0	0	0
59	29.6	29.7	SIAI	2.24	593.772	40.1	443.5	3924.33	503.52	154.56	2841.72	2183.53	0	702.476	1.74	0	0	0	0	0	0	0	16.8	0	0	1209.48	0	0	2703.94	0	0	0	0	0	63.3756	2.216	0	0	0	0	452.346	8.865	0	12.12	2	0	0	0	0
60	18.4	20.3	Control	0	7.344	0	0	88.9884	0	251.4	2764.64	2316.14	0	346.579	0	5.427	17.6124	8.933	0	0	0	0	0	0	0	21.48	0	0	0	0	0	0	0	0	63.9852	8.725	0	0	0	0	116.256	0	0	0.72	0.3	0	5.4	0	0
61	31.7	32.4	Control	0	68.472	0	0	0	0	0	138.132	2252.4	0	109.168	0	0	0	0	0	753.72	0	0	42.852	1.5	0	431.436	109.37	0	0	0	0	0	0	0	0	0	0	0	0	0	0	0	0	0	0	0	0	0	12.99
62	30	30.1	SIAI	0	435.816	13.7	4.933	1886.04	203.347	0	2360.65	4015.14	0	1702.55	141.092	0	621.917	136.221	15.07	5591.28	85.79	0	54.156	0	0	2106.89	155.22	0	9853.44	252.88	0	0	0	0	10.4832	1.411	2.9	142.32	2.1	0	515.124	0	0	91.608	15.67	0	35.76	3.1	8.3
63	35.6	35.9	SIAI	0	33.744	0	0	9208.27	320.828	0	1171.93	4134.58	0	21.7416	3.535	0	0	0	0	2120.96	0	0	23.748	0.7	0	1008.34	24.6	0	0	0	0	0	0	0	6.696	0.35	0	0	0	0	0	0	0.1	4.8	0.5	0	6.48	0	7.57
64	19	33.9	Control	1	23.04	0	0	239.64	0	0	69.6	713.24	3.617	110.854	0	0	23.112	19.212	0	0	0	0	2.28	0	0	13993.8	688.1	0	0	0	0	0	0	0	48.3516	7.075	0	0	0	0	160.266	0	0.15	2.4	0.25	0	0	0	0
65	24.3	33.7	Control	5.67	25.56	3.13	0	0	0	0	1642.56	2792.94	0	298.332	3.394	0	27.168	15.581	0	0	0	0	0	0	0	246.696	0	867.66	0	0	0	0	0	0	53.298	33.152	0	0	0	0	223.842	0	0	3.6	0	0	0	0	0
66	25.9	37.4	Control	8.2	23.496	0	0	85.9716	0	10.2	9.72	18	0	186.816	0	0	0	0	0	0	0	0	0	0	0	159.24	0	0	0	0	0	0	0	0	0	0	0	0	0	0	243.462	0	0	0.324	0.27	0	0	0	12.97
67	19.3	22.6	Control	0	0	0	0	384.221	0	689.35	223.26	1997.85	0	334.087	58.806	0	0	0	0	1234.36	62.53	0	0	0	0	305.256	26.76	0	0	0	0	0	0	0	20.4768	9.476	0	0	0	0	158.094	0	0	7.2	0.32	0	29.76	0	0
68	31.6	39	Control	0	109.164	9.2	0.724	153.528	8.42	0	1784.16	5355.66	0	20.8332	0	0	0	0	0	3101.46	1018.85	0	30.36	4.4	0	825.384	87.6	0	0	0	0	0	0	0	16.0116	3.533	0	84.24	7.2	0	67.32	0	0	2.16	0	0	0	0	0
69	25.3	34.7	Control	14.1	21.168	6.7	0	0	0	213.84	3005.46	2616.93	0	211.146	0	0	0	0	0	0	0	0	0	0	0	235.416	0	0	393.468	14.36	0	0	0	0	18.3036	5.557	0	0	0	0	249.948	0	0	0	0	0	0	0	3.14
70	26	26.3	Control	0	0	0	0	23.5128	0	163.76	1035.56	2373.25	0	546.302	16.496	24.398	81.3696	20.26	0	0	0	0	18.888	0	0	4696.18	0	0	0	0	0	0	0	0	41.0616	6.832	0	0	0	0	134.28	4.19	0.1	1.2	0.3	0	0	0	0
71	20	32.9	Control	0	0	0	0	44.652	0	0	311.52	5565.76	0	361.764	6.861	0	29.388	15.636	0	448.32	0	0	0	0	0	235.284	0	0	0	0	0	0	0	0	18.0228	2.426	0	0	0	0	0	0	0	1.92	0	0	0	0	9.23
72	23.6	38.3	Control	0	3.36	0	0	211.337	0	0	80.76	386.33	0	318.149	0	4.676	8.3196	19.823	0	0	0	0	0	0	0	103.44	0	0	0	0	0	0	0	0	53.5344	18.098	0	0	0	0	230.022	0	0	2.04	0.13	0	0	0	0
73	24.4	35.1	Control	0	7.92	0.5	0	151.114	0	87	202.464	1534.01	0	265.081	0	0	0	0	0	0	0	6.22	0	0	0	80.076	0	0	635.64	0	0	0	0	0	29.574	4.469	0	0	0	0	98.118	0	0	1.92	0	0	0	0	13.62
74	19.4	20.1	Control	7.68	16.08	0	0	0	0	450.67	761.784	330.5	0	95.394	0	0	0	0	0	0	0	0	0	0	0	162	0	0	0	0	0	0	0	0	15.792	1.15	0	0	0	0	0	0	0	0	0	0	0	0	9.1
75	18.9	31	Control	0	45.276	0	0	99.5604	0	0	15424.3	4263.99	0	163.631	0	0	78.3912	0	0	0	0	0	0	0	0	242.556	0	0	0	0	0	0	0	0	147.817	24.369	0	21.12	0	0	171.168	0	0	4.2	0.41	0	0	0	0
76	22.7	37.9	Control	8.7	24.852	0	0	0	0	0	2396.28	6509.02	0	436.866	0	0	85.548	0	0	0	0	0	0	0	0	462.588	0	0	0	0	0	0	0	0	74.1804	11.553	0	10.8	0	0	138.318	0	0	0.72	0	0	0	0	11.66
77	24.4	35.1	Control	0	41.472	0.73	0	26.7792	0	0	2016	6608.44	0	474.21	0	0	0	0	0	1677.24	0	0	0	0	0	214.488	0	0	0	0	0	0	0	0	28.7532	47.37	0	0	0	0	1216.3	0	0	1.044	0.2	0	0	0	2.66
78	24.9	29.6	Control	0	37.392	9.58	0	13.4736	0	0	60.432	1541.9	0	535.375	0	0	0	0	0	0	495.95	0	0	0	0	535.908	0	0	0	0	0	0	0	0	18	11.076	0	0	0	0	730.422	0	0	2.04	0.42	0	0	0	6.68
79	34.3	34.4	SIAI	0	407.628	25.1	1896.2	3849.56	1029.07	0	71531.6	51144.3	0	123.198	32.721	0	421.369	269.703	0	1705.44	159.59	0	25.416	3.8	0	731.292	59.18	0	2265.28	41.7	0	0	0	0	92.0892	29.73	0	90.84	15.7	0	203.85	22.255	0	9.96	2	0	9.12	1	13.14
80	34.9	34.9	Control	0	82.32	0	0	595.337	180.343	0	472.128	3328.93	0	48.1596	8.285	0	0	0	0	1865.64	87.9	0	23.04	0	6.78	1339.82	0	0	0	0	0	0	0	0	9.936	0	0	0	0	0	0	0	0	3.12	0	0	0	0	0
81	29.6	30	SIAI	63.8	113.4	62.3	0	3958.22	316.615	0	10119.8	66063.6	0	514.805	0	0	634.693	242.643	0	0	0	0	68.82	1.2	0	3808.55	504.66	0	0	0	0	0	0	0	0	0	0	2.16	0.4	0	175.14	0	2	17.28	0	0	0	0	9.33
82	34	34.6	Control	0	144.132	75.4	0	0	0	0	30753	69188.4	0	0	0	0	0	0	0	0	0	0	72.36	1.2	0	467.592	100.5	0	0	0	0	0	0	0	0	0	0	0	0	0	0	0	0	0	0	0	0	0	15.4
83	33.1	33.1	Control	0	45.24	24.33	0	0	0	0	1443.97	8256	0	0	0	0	0	0	0	1160.76	290.06	1.52	120.192	0	0	446.04	15.9	0	0	0	0	0	0	0	4.74	0.39	0	0	0	0	0	0	0	2.4	0	0	0	0	1.88
84	18.3	21.3	Control	0	0	0	0	0	0	0	25496.1	10932.7	0	53.9412	0	0	0	0	0	0	0	0	0	0	0	71.88	0	0	0	0	0	0	0	0	109.064	31.622	0	11.04	0	0	0	0	0	0	0	0	0	0	0
85	23.9	23.9	IAI	0	72.48	0	0	3466.48	292.13	0	8342.5	12539.6	0	355.361	10.362	0	2094.64	70.592	91	723.828	0	0	39.36	0	0	7341.88	345.62	0	0	0	0	0	0	0	31.752	0	0	0	0	0	0	0	0	34.8	3.2	0	5.4	0	5.19
86	20.1	33.6	Control	40	33.3	0	0	213.629	0	0	327.156	1846.54	0	214.78	0	0	0	0	20.28	886.92	44.17	0	0	0	0	279.708	0	0	913.164	0	0	0	0	0	26.2716	10.273	0	0	0	0	45.636	0	0	2.04	0.43	0	0	0	9.6
87	21.1	21.1	IAI	240.4	370.8	249.9	545.703	4275.89	1933.86	0	7420.87	19754	0	644.028	16.583	0	1888.5	973.382	0	3349.25	402.73	0	20.4	1.8	0	1323.29	223.6	0	12866.1	856.34	0	0	0	0	110.544	6.482	5.69	174.96	28.41	0	413.502	42.64	0	143.388	27.43	0	0	0	33.1
88	30.1	35.1	Control	3.2	76.8	2.7	0	0	0	0	251.808	3743.82	0	32.6076	2.43	0	0	0	0	1812.91	152.39	0	0	0	0	212.184	13.5	0	9961.55	70.87	0	0	0	0	0	0	0	62.64	1.1	0	0	0	0	0	0	0	0	0	12.94
89	29.9	37.1	Control	11.9	108.372	6.7	0	579.288	75.477	0	6979.51	16817.9	0	88.1604	6.148	0	0	0	0	3467.18	293.43	0	58.92	1.3	0	280.728	21.3	0	0	0	0	0	0	0	143.304	6.495	0	153.108	2.7	0	24.42	0.5	0.3	4.2	1.2	0	0	0	8.99
90	23.3	23.9	Control	5.5	79.56	4.2	0	1039.19	0	0	19.02	513.46	0	35.5188	0	3.157	30.7884	16.214	0	315.036	0	0	0	0	0	885.48	0	0	0	0	0	0	0	0	25.104	4.905	0	0	0	0	0	0	0	3.6	0.3	0	77.28	0	2.73
91	21	21.7	IAI	28.89	93.252	30.19	0.7069	560.725	11.521	0	2326.8	7766.63	378.411	18951.4	2954	0	3016.91	529.452	0	0	0	0	0	0	876.97	6622.84	420.44	0	0	0	0	0	0	0	364.675	50.373	0	4.92	0	0	547.266	16.225	0	243.36	5.24	0	5.52	0	11.53
92	25.7	29.3	IAI	7.01	67.428	8.16	0	182.67	0	438.52	3847.4	7076.72	0	875.981	65.927	0	1191.93	234.017	0	0	0	0	3.528	0	47.53	3555.6	0	0	0	0	0	0	0	0	173.167	25.426	0	6.12	0	0	477.564	17.81	0	5.88	0	0	0	0	23.01
93	25.1	25.1	IAI	33.1	101.304	34.72	0	2498.58	536.975	808.25	2427.67	8087.92	0	482.189	34.612	43.794	2845.49	588.539	0	267.036	13.19	0	11.796	6.94	0	19169.4	1672.72	89.348	1190.28	84.47	0	0	0	0	388.188	76.63	8.2	67.152	5	0	642.156	119.83	1.98	40.8	4.02	0	11.04	1.6	20.4
94	23.1	36.4	Control	35.28	46.908	0	0	69.4032	0	0	5730.22	9925.52	0	222.012	0	0	0	0	0	504.708	0	0	7.68	0	0	202.476	0	0	208.284	0	0	0	0	0	65.496	14.734	0	0	0	0	44.79	0	0	2.376	0.2	0	0	0	9.12
95	29	39.9	Control	0.07	230.4	20.93	0	85.488	1.37	0	2798.7	4416.9	0	57.8772	0	0	0	0	0	0	0	0.2	48.12	1	0	1271.83	56.7	0	4488.07	93.95	0	0	0	0	108.686	3.572	0	64.92	1.5	0	124.638	0	0.5	5.244	1.3	0	13.44	0	10.32
96	32.9	37.3	Control	0	24	0	0	754.69	107.321	0	108.48	2659.61	0	30.1416	5.859	0	0	0	93.33	1316.03	128.01	0.1	9.12	0.2	5.38	968.424	10.2	5454.16	0	0	0	0	0	0	0	0	0	9.96	0.4	0	0	0	0	0	0	0	0	0	0
97	27.7	38.1	Control	1.5	163.812	8.8	0.27	190.62	4.52	0	318.228	564.1	0	58.5276	0	0	109.345	40.878	0	0	0	0	8.22	0	2.54	122.58	2.16	0	529.2	0	0	0	0	0	12.144	0.45	0	81.048	1.8	0	174.498	0	0	1.56	0.2	0	20.64	0	0.3
98	23.4	35.7	Control	0	43.464	0	0	0	0	0	109.74	1573.05	0	535.199	0	0	0	0	0	0	0	0	0	0	0	725.052	0	0	0	0	0	0	0	0	51.54	40.15	0	16.2	0	0	344.928	0	0	2.4	0.48	0	0	0	14.77
99	27.3	28.1	IAI	9.8	130.416	7	61.42	885.682	130.671	0	3195.74	8702.42	0	638.382	26.219	0	387.062	5.4	0	2271.82	171.96	0	28.56	1	7.27	460.644	58.52	0	4330.49	54.67	0	0	0	0	74.088	5.17	0	224.64	5.3	0	0	0	0.27	18.996	5.73	0	0	0	9.1
100	19.7	36	Control	2	19.2	2	0	3.2532	0	852.9	537.792	2246.11	0	324.142	0	0	0	0	0	0	0	0	0	0	0	178.164	0	0	0	0	0	0	0	0	31.0284	11.136	0	0	0	0	259.518	0	0	2.28	0.3	0	0	0	0.37
101	33.4	40.1	Control	0	28.368	0.8	0	93.852	1.75	0	220.404	4003.78	0	3.1644	0	0	0	0	0	4727.59	193.39	0	0	0	0	136.8	6.5	0	2143.91	0	0	0	0	0	21.852	0	0	29.304	1	0	0	0	0	5.88	1	0	0	0	15.6
102	23	25.6	Control	0	6.24	0	0	0	0	0	372.456	4709.72	0	82.1004	10.312	0	0	0	0	962.868	110.76	0	0	0	0	136.812	5.92	0	0	0	0	0	0	0	5.292	11.057	0	0	0	0	0	0	0	0.96	0.2	0	0	0	13.84
103	25	35.9	Control	13.8	79.08	6.2	0	0	0	98.84	200.76	2694.41	0	129.688	0	0	0	0	0	0	0	0	0	0	0	317.424	5.1	0	0	0	0	0	0	0	17.5752	8.565	0	0	0	0	450.558	0	0	1.8	0.3	0	0	0	12.97
104	34.3	38.7	Control	0	148.56	0	0	890.999	17.37	0	6431.63	62072.8	0	31.032	0	0	0	0	0	0	0	0	8.4	0	0	554.184	72.58	0	0	0	0	0	0	0	0	0	0	21.36	0	0	0	0	0	0	0	0	0	0	0
105	29.4	40.6	Control	0.4	129	1.1	0	0	0	0	3587.16	10768	0	45.8436	6.271	955.956	107.311	32.841	0	5418.62	82.53	0	0	0	0	116.04	4	0	2599.75	0	0	0	0	0	0	0	0	0	0	0	0	0	0	11.4	0	0	0	0	3.23
106	36.4	36.4	SIAI	0	105.6	3.1	37.831	3688.36	400.21	0	12633.6	43099.5	0	332.292	3.404	0	128.011	23.102	0	0	0	0	0	0	0	561.252	49.1	0	2103.94	15.7	0	0	0	0	51.1824	10.79	0	0	0	0	46.578	1.45	0	4.08	0.5	0	0	0	2.2
107	27.7	39	Control	0	60.96	3.1	9.17	153.624	6.31	0	2252.44	6193.56	0	194.822	0	0	0	0	0	0	0	0.8	7.2	1	41.24	671.772	86.4	0	0	0	0	0	0	0	53.508	4.82	12.6	35.52	14.8	0	0	0	0.41	14.856	3.69	0	45.36	2.2	9.2
108	32	40	Control	0.8	73.44	1.3	0	338.47	90.529	0	3132.88	9900.58	0	51.0348	8.683	0	0	0	0	2243.81	93.43	0	27	1.7	0	236.304	35.98	0	0	0	0	0	0	0	33.528	2.025	0	89.496	10.63	0	70.842	2.93	0	1.08	0	0	0	0	0
109	33.4	36.4	Control	2.6	65.88	12	0	0	0	0	734.712	6031.35	0	106.928	2.522	0	0	0	0	787.944	147.73	43.2	12	0	1.01	111.864	37.07	0	3062.89	0	0	0	0	0	0	0	0	8.28	0	0	0	0	0	3.24	0.8	0	0	0	10.65
110	35.3	35.3	Control	0	178.2	11.2	0	170.664	11.661	0	26921.7	26833.1	0	59.5656	2.08	0	0	0	0	0	0	0	26.88	1.4	0	1211.98	169.7	0	1658.17	25.2	0	0	0	0	49.6944	10.27	0	0	0	0	35.58	2.6	0	2.4	0.8	1668.22	0	0	3
111	24.1		Control	4.4	10.92	0	0	9.072	0	0	113.124	1856.17	0	235.925	0	0	0	0	0	0	0	0	0	0	0	639.132	0	0	0	0	0	0	0	0	0	0	0	0	0	0	432.576	0	0	3	0.4	0	0	0	16.8
112	26.7	26.7	IAI	5.8	39.12	4.9	55.624	215.556	21.01	0	2128.92	5175.13	0	72.1476	5.55	0	73.212	28.726	0	1499.4	295.31	0	20.916	3.1	0	967.104	129.7	0	1514.76	40.3	0	0	0	0	337.848	15.43	0	49.68	6.2	0	2980.58	114.65	0.02	128.7	25	0	26.16	2.1	0.5
113	33.9	34.3	Control	3.3	313.152	9.5	0	245.363	8.36	0	1233.44	6281.05	0	40.4136	2.766	0	0	0	0	2337.28	127.75	0	20.916	0.8	0	104.208	9.4	0	965.04	10.1	0	0	0	0	38.112	2.55	0	60.72	1.6	0	138.9	2.075	0	3.876	1.1	0	0	0	7.3
114	32.9	33	SIAI	0	28.824	0.6	0	3802.74	381.743	0	1474.48	10938.7	0	207.187	33.548	0	0	0	0	1020.9	141.27	0	20.76	0.6	0	1804.1	110.57	0	0	0	0	0	0	0	12.7572	0.939	0	21	1.3	0	123.03	0	0	9.324	1	0	0	0	4.5
115	34.3	34.3	IAI	49.4	2209.18	102.6	3258.22	7070.48	796.54	0	22976.1	42355.6	0	1366.95	59.54	0	749.059	310.02	0	2800.8	318.7	14.5	123.84	21.6	0	1564.7	482.87	0	3896.86	431.2	0	0	0	0	278.256	46.61	0	220.68	43.3	0	1482.73	35.8	0	124.044	9.8	0	0	0	15.6
116	27.1	28.4	IAI	4.09	293.64	36.83	119.683	929.38	108.91	0	1244.64	6049.72	0	363.971	77.431	515.926	137.89	0	24.96	9838.4	746.06	0	17.64	3.11	0	3652.98	327.34	0	0	0	0	0	0	0	77.1684	14.29	0	79.08	28.7	0	410.4	42.755	0	13.32	5.17	0	15.24	1.2	8.1
117	25.6	25.7	SIAI	0	272.58	25.6	520.915	4672.12	300.145	0	1608.65	7429.08	0	118.654	4.403	29.01	3216.91	261.302	0	5883.83	486.89	0	24.12	0.3	4.97	290.64	43.59	0	5865.55	0	0	0	0	0	48.9876	7.769	0.1	122.76	8.5	0	79.26	5.845	0.8	43.176	8.7	0	27.96	1	22.15
118	22	22.1	IAI	329.48	3611.83	767.61	0	3613.51	129.73	0	1150.6	15771.8	0	2247.32	745.972	7.751	2567.23	386.114	0	922.092	0	0	36.54	6	21.75	10214.7	2364.2	0	0	0	0	518.755	0	0	641.192	116.701	0	38.46	2.5	0	4146.29	480.445	0	261.336	11.65	0	23.64	1.3	19.2
119	19.3	36.1	Control	51.36	40.32	0	0	34.9596	0	0	4235.87	15740.3	0	428.777	0	0	0	0	0	488.256	0	0	0	0	2.4	147.144	0	0	625.992	27.33	0	0	0	0	62.3064	7.844	0	0	0	0	183.954	0	0	3.12	0.43	0	0	0	13.62
120	31.3	31.4	IAI	18.07	465.348	64.38	949.552	1891.62	1253.12	0	476.352	3930.36	0	235.033	121.714	0	372.28	399.363	1089.45	12545.4	3518.69	3.2	27.96	5.7	115.36	7728.38	438.71	0	50819.7	8682.8	0	967.051	0	0	44.232	15.648	32	94.848	43.8	0	1562.83	130.455	22.14	58.164	24.13	0	43.08	20.1	119.61
121	25.9	26.9	IAI	0	162.324	6.6	259.553	3166.85	399.178	0	511.728	4071.5	0	455.918	12.24	0	761.513	142.845	0	0	0	0	0	0	0	2302.25	136.2	0	5935.37	12.71	0	0	0	0	135.03	6.08	0	102.84	2.7	0	1468.72	47.2	0	29.04	5	0	8.52	0	0.2
122	25.1	25.6	IAI	47.7	620.484	42.45	247.651	2662.69	203.689	0	17822.5	42012.9	0	2115.77	199.808	0	3331.79	506.755	0	6477.86	338.58	0	36.6	2.8	0	17771.4	928.16	136.08	0	0	0	0	0	0	362.146	25.559	0	226.716	38.1	0	1583.02	156.845	0	446.916	16.89	0	13.08	0	26.64
123	33.9	34	Control	3.6	180.708	0	0	444.156	81.97	0	2295.46	12417.9	0	160.346	21.292	0	0	0	0	4888.27	263.39	0	40.56	5.6	0	2338.12	465.23	0	0	0	0	0	0	0	63.6144	7.932	0	18.24	5	0	139.692	9.25	0	5.4	1.9	0	11.04	0	5.2
124	34.4	34.4	Control	2.4	121.968	2.1	0	72.252	3.52	0	1269.06	2591.5	0	34.3404	2.86	0	0	0	0	5836.22	695.36	0	12.48	0.9	0	493.092	39.4	0	0	0	0	0	0	0	37.128	2.81	0.4	134.976	9.1	0	33.06	0	0	14.76	1.5	0	12.48	0	21.6
125	33.1	38.1	Control	1	111.96	5.3	188.63	2279.32	220.14	78.96	39.756	2689.73	0	102.238	0	0	0	0	0	0	0	0	22.896	2.7	0	864.552	156.89	0	2861.03	26.74	0	0	0	0	31.944	4.14	0	0	0	0	14.1	0	0	8.28	0.8	0	0	0	5.3
126	21	36.6	Control	26.7	22.8	0	0	58.8888	0	423.01	263.412	1464.59	0	309.067	0	0	0	0	20.31	595.14	0	0	0	0	0	214.068	0	0	272.796	13	0	0	0	0	28.0092	10.6	0	0	0	0	42.888	0	0	1.8	0.9	0	0	0	18.42
127	21.6	22.6	SIAI	0	83.52	1	2812.49	28820.3	3984.81	0	1124	3090.82	0	388.766	21.739	0	1152.36	0	0	1524.18	220.84	0	40.668	0.4	0	2183.08	109.94	0	0	0	0	0	0	0	65.2896	0.31	0	14.28	0.5	0	193.314	0	0	160.656	9.83	0	19.2	1.1	8.95
128	32.3	40.7	Control	0	139.8	0	0	2437.7	108.86	240.66	694.62	5126.12	0	93.0456	0	0	0	0	0	0	0	0	3.6	0	0	511.032	0	0	0	0	0	0	0	0	9.3	0	0	0	0	0	0	0	0	3.36	0	0	11.64	0.5	0
129	32.9	32.9	IAI	0	2421.5	189.18	230.614	3154.83	1069.8	0	65212.7	35386.9	0	121.264	26.88	15.378	907.054	239.397	0	1613.76	106.3	0	123.36	32.3	0	1475.7	695.19	0	2950.12	305.9	0	0	0	0	85.7412	5.817	0	118.68	45.7	0	415.374	11.905	0	167.664	15.06	0	17.76	1.3	0.48
130	32.9	33.9	SIAI	0	29.28	0	0	701.569	90.775	0	93.276	2157.61	0	169.501	23.924	0	0	0	204.45	2490.58	720.84	0	30.552	0.5	0	1069.81	24.6	0	0	0	0	0	0	224.947	9.648	0	0	0	0	0	0	0	0	43.32	4	0	8.52	0	5.33
131	23.1	23.4	IAI	13.9	117.6	6.5	32.647	562.499	78.533	0	3462	8918	0	123.634	15.646	0	338.748	165.823	0	2206.01	157.08	0	11.52	0.5	0	4220.76	234.5	0	0	0	0	0	0	0	52.8408	2.487	0	19.8	1.5	0	125.154	0	0.2	7.548	2.4	0	2.16	0	0
132	25.3	29.9	IAI	8.4	240.204	9.9	323.535	2267.59	331.06	476.08	38.568	811.82	0	819.647	9.579	0	2541.53	841.069	0	0	0	0	12	0	0	2631.05	241.9	0	3223.44	0	0	0	0	0	128.016	5.746	0	178.32	5.8	0	1280.86	21.12	0.25	54.96	4.75	0	7.92	0	0
133	32.4	38.6	Control	0	63.96	0	5.675	260.856	20.75	0	1065.25	3604.39	0	88.1376	0	0	0	0	0	0	0	0	0	0	0	592.74	33.81	0	0	0	0	0	0	0	19.584	2.07	0	30.48	0.6	0	0	0	0	34.8	1.01	0	20.88	1	0
134	18	36.3	Control	2.1	26.52	0	0	0	0	0	38629.4	7963.9	0	668.305	0	0	0	0	0	0	0	0	0	0	0	33.48	0	0	0	0	0	0	0	0	115.134	10.663	0	0	0	0	98.328	0	0	1.416	0.2	0	0	0	5.83
135	25.6		Control	6.66	57.588	8.77	0	0	0	374.37	5848.12	2194.76	0	188.216	0	0	0	0	0	0	0	0	0.864	0	0	94.44	2.4	2976.83	0	0	0	0	0	0	116.041	34.302	0	34.68	0	0	194.244	0	0	2.52	0	0	14.64	0	0
136	23.6	24	Control	48	154.14	10.3	0	717.865	0	298.4	1146	6888.2	0	180.442	0	0	236.3	0	0	0	0	0	0	0	0	612.624	51.1	0	0	0	0	0	0	0	120.034	29.268	0	0	0	0	469.644	0	0	4.56	0.7	0	0	0	5.83
137	26	26.1	IAI	314.65	8679.52	926.97	0	76836	2654.25	0	11531.6	66924.6	0	617.885	174.961	258.632	4825.3	2750.71	249.166	2775.12	256.62	0	42.888	3.9	0	9983.69	2021.55	0	3319.32	399.79	0	253.931	0	0	928.385	173.735	0	124.356	29.24	0	1665.64	123.655	0	76.272	4.92	0	35.4	5	0
138	21.1	23.4	Control	9.1	10.56	0	0	186.143	0	513.07	542.664	4033.35	0	32.4828	0	0	110.161	20.451	0	0	0	0	0	0	1.7	163.728	0	0	223.14	0	0	0	0	0	87.6468	9.478	0	0	0	0	78.756	0	0	3.96	1	0	0	0	7.7
139	20.1	20.7	IAI	21.17	155.376	38.32	0	3479.99	175.603	503.18	2421.05	17065.9	76.251	3380.41	225.461	146.071	4771.25	936.55	235.53	4391.4	0	0	26.412	0	0	8065.8	440.03	0	0	0	0	253.931	0	0	657.438	67.797	0	20.484	0	0	932.262	122.18	0	638.256	9.3	0	20.64	1.1	0
140	23.7	24.1	IAI	169.21	3107.68	505.06	0	50288.1	3172.43	0	12759	67248.1	0	16945.6	10865.8	0	4237.7	3470.33	154.36	2660.08	190.06	0	22.152	5	0	7503.71	1886.88	0	4689.18	346.08	0	531.384	0	0	952.055	46.653	0	349.896	66.51	0	3213.97	284.325	0	904.128	143.32	0	14.4	1	32.59
[truncated: 70 more columns]
